# Supplementary material for: Image-Guided Brachytherapy for Salvage Reirradiation: A Systematic Review
Source: Cancers (Basel). 2021 Mar 11;13(6):1226. doi: 10.3390/cancers13061226 (PMC7999189; doi:10.3390/cancers13061226)
Supplement: Supplementary file 1 [file cancers-13-01226-s001.zip]

Archive with 7 entries (6 files):
- Supp Figure S1_PRISMA_2009_Checklist.docx
- __MACOSX/
- __MACOSX/._Supp Figure S1_PRISMA_2009_Checklist.docx
- Supp Table S1.docx
- __MACOSX/._Supp Table S1.docx
- Supp Text S1_PICO Worksheet and Search Strategy Protocol.docx
- __MACOSX/._Supp Text S1_PICO Worksheet and Search Strategy Protocol.docx
